# Supplementary material for: Analysis of Stress Relaxation in Bulk and Porous Ultra-High Molecular Weight Polyethylene (UHMWPE)
Source: Polymers (Basel). 2022 Dec 8;14(24):5374. doi: 10.3390/polym14245374 (PMC9781170; doi:10.3390/polym14245374)
Supplement: Supplementary file 1 [file polymers-14-05374-s001.zip]

Archive with 1 entries (1 files):
- polymers-2055412-supplementary.mp4
